# Supplementary material for: Isolation and Structural Elucidation of Compounds from Pleiocarpa bicarpellata and Their In Vitro Antiprotozoal Activity
Source: Molecules. 2022 Mar 28;27(7):2200. doi: 10.3390/molecules27072200 (PMC9000413; doi:10.3390/molecules27072200)
Supplement: Supplementary file 1 [file molecules-27-02200-s001.zip]

Archive with 1 entries (1 files):
- molecules-1636750-supplementary.pdf
